# Supplementary material for: Anti-Wrinkle and Skin Moisture Efficacy of 7-MEGATM: A Randomized, Double-Blind, Placebo Comparative Clinical Trial
Source: Nutrients. 2024 Jan 9;16(2):212. doi: 10.3390/nu16020212 (PMC10819616; doi:10.3390/nu16020212)
Supplement: Supplementary file 1 [file nutrients-16-00212-s001.zip]

Archive with 1 entries (1 files):
- nutrients-2758822-supplementary.pdf
